# Supplementary material for: Anomaly Detection Framework for Wearables Data: A Perspective Review on Data Concepts, Data Analysis Algorithms and Prospects
Source: Sensors (Basel). 2022 Jan 19;22(3):756. doi: 10.3390/s22030756 (PMC8840097; doi:10.3390/s22030756)
Supplement: Supplementary file 1 [file sensors-22-00756-s001.zip › Table S1.csv]

Table S1. Wearables associated clinical trails as per ClinicalTrails.gov
NCT Number	Title	Status	Conditions	Sponsor/Collaborators	Phases	First Posted	URL
NCT05106725	Wearable Devices and Biomarkers Project	Recruiting	Brain Cancer|Neurological Disorder|Neurological Cancer	CureScience		4-Nov-21	https://ClinicalTrials.gov/show/NCT05106725
NCT05105386	The Impact of Synergies of Indoor Air Pollutants on Childhood Health and Wellbeing	Not yet recruiting	Pollution; Exposure|Environmental Exposure|Childhood Asthma|Childhood	National and Kapodistrian University of Athens		3-Nov-21	https://ClinicalTrials.gov/show/NCT05105386
NCT05118477	The Virtual High Dependency Unit (vHDU) Project Phase 5: Impact of an Ambulatory Monitoring System on Deterioration Detection and Clinical Outcomes.	Not yet recruiting	Surgery|Deterioration, Clinical	University of Oxford|National Institute for Health Research, United Kingdom	Not Applicable	12-Nov-21	https://ClinicalTrials.gov/show/NCT05118477
NCT05062512	Health in Aging, Neurodegenerative Diseases and Dementias In Ontario	Recruiting	Neuro-Degenerative Disease|Dementia	Ontario Neurodegeneration Disease Research Initiative|Ontario Brain Institute		30-Sep-21	https://ClinicalTrials.gov/show/NCT05062512
NCT05031299	Lifestyle-related Early Detection and Intervention for Older Adults & Elderly at Risk for Metabolic Syndrome	Recruiting	Metabolic Syndrome	Harokopio University|CitiesNet|University of Thessaly|University of Patras|BioAssist|University of Ioannina|Centre for Research & Technology Hellas (CERTH)	Not Applicable	1-Sep-21	https://ClinicalTrials.gov/show/NCT05031299
NCT04992338	Collaborative and Adaptive Recommender for Personalized DIEt Management	Recruiting	Diet Habit|Sleep|Life Style, Healthy|Physical Activity	Fundació Eurecat	Not Applicable	5-Aug-21	https://ClinicalTrials.gov/show/NCT04992338
NCT05014009	The Influence of Neuromuscular Training on Whole-body Movement Strategies and Knee Mechanics During Change-of-direction Tasks in Sports Science Students	Not yet recruiting	Anterior Cruciate Ligament Injuries	Universitaet Innsbruck|University of Erlangen-Nürnberg	Not Applicable	20-Aug-21	https://ClinicalTrials.gov/show/NCT05014009
NCT04956354	The Use of Wireless Sensors in Neonatal Intensive Care	Not yet recruiting	Preterm Birth|Apnea of Newborn	McGill University Health Centre/Research Institute of the McGill University Health Centre|McGill University|Northwestern University		9-Jul-21	https://ClinicalTrials.gov/show/NCT04956354
NCT04912635	Evaluation of a Health Dashboard Intervention to Improve Engagement With CPAP Therapy in PAP-Naïve Patients: Project Neo	Completed	Sleep Apnea, Obstructive	ResMed	Not Applicable	3-Jun-21	https://ClinicalTrials.gov/show/NCT04912635
NCT04938570	Wearables in Rugby Union: A Protocol for Multimodal Digital Sports-related Concussion Assessment	Recruiting	Concussion, Brain|Sports Injury	Northumbria University		24-Jun-21	https://ClinicalTrials.gov/show/NCT04938570
NCT04927442	Natural History Study of COVID-19 Using Digital Wearables	Recruiting	COVID-19 Virus Disease	National Institute on Minority Health and Health Disparities (NIMHD)|National Institutes of Health Clinical Center (CC)		16-Jun-21	https://ClinicalTrials.gov/show/NCT04927442
NCT04880629	Monitoring Sleep and Glucose Among University Students	Active, not recruiting	Sleep|Glucose	National University, Singapore		11-May-21	https://ClinicalTrials.gov/show/NCT04880629
NCT04879758	Intervention Study: Genetic Risk Communication and Wearables	Recruiting	Fitness Trackers|Sedentary Behavior|Exercise|Genetic Predisposition to Disease|Type 2 Diabetes	The University of Hong Kong	Not Applicable	10-May-21	https://ClinicalTrials.gov/show/NCT04879758
NCT04879563	Artificial Intelligence Supporting CAncer Patients Across Europe - the ASCAPE Project	Recruiting	Breast Cancer|Prostate Cancer|Quality of Life|Survivorship|Toxicity	Region Örebro County|UBITECH|ATOS|Siemens Corporation, Corporate Technology|Intrasoft|University of Patras|FORTH - Foundation for Research and Technology Hellas|Sphynx Technology Solutions AG|Faculty of Sciences, University of Novi Sad, Serbia|DFKI - German Research Center for Artificial Intelligence|CareAcross|National and Kapodistrian University of Athens, Greece|Fundacio Clinic Barcelona|Arthu…	Phase 2	10-May-21	https://ClinicalTrials.gov/show/NCT04879563
NCT04851041	Effects of a Potato-based Food Pattern vs a Rice / Pasta-based Food Pattern on Cardiometabolic Health	Recruiting	Glucose Metabolism|Lipid Metabolism	Maastricht University Medical Center	Not Applicable	20-Apr-21	https://ClinicalTrials.gov/show/NCT04851041
NCT04786678	Sensible Sleep: Measuring Alarm and Snooze Behavior in Teens Using Wearables and Smartphones	Not yet recruiting	Sleep|Sleep Inertia|Stress	University of Notre Dame	Not Applicable	8-Mar-21	https://ClinicalTrials.gov/show/NCT04786678
NCT04781491	Effects of Nature and Forest Therapy in Patients With Metabolic Syndrome and Cardiovascular Risk Factors	Not yet recruiting	Metabolic Syndrome, Protection Against	Charite University, Berlin, Germany	Not Applicable	4-Mar-21	https://ClinicalTrials.gov/show/NCT04781491
NCT04820348	Assessing Adherence to Digital Health Technologies Among Hispanic/Latino Adults With or At Risk of Type 2 Diabetes:	Recruiting	Diabetes Mellitus, Type 2|Depression|Anxiety|Diet Habit	David Kerr MD|William Marsh Rice University|Carnegie Mellon University|Baylor College of Medicine|Sansum Diabetes Research Institute		29-Mar-21	https://ClinicalTrials.gov/show/NCT04820348
NCT04815278	NC Works4Health: Reducing Chronic Disease Risks in Socioeconomically Disadvantaged, Unemployed Populations	Recruiting	Diabetes|Chronic Disease|Psychological Distress	University of North Carolina, Chapel Hill|National Institute on Minority Health and Health Disparities (NIMHD)	Not Applicable	25-Mar-21	https://ClinicalTrials.gov/show/NCT04815278
NCT04809922	Accuracy of Cardiac Wearables Devices to Detect Atrial Fibrillation	Recruiting	Atrial Fibrillation (AF)	University Hospital, Basel, Switzerland		22-Mar-21	https://ClinicalTrials.gov/show/NCT04809922
NCT04806269	Biosignals by Wearables in Thyroid Dysfunction	Recruiting	Thyrotoxicosis|Hypothyroidism	Seoul National University Bundang Hospital		19-Mar-21	https://ClinicalTrials.gov/show/NCT04806269
NCT04793555	Validation of the NeuroTec Loft	Recruiting	Neurodegenerative Diseases|Activities of Daily Living|Aging	University of Bern|University Hospital Inselspital, Berne	Not Applicable	11-Mar-21	https://ClinicalTrials.gov/show/NCT04793555
NCT04745013	PeRsonalIzed remOtely Guided Preventive exeRcIse Therapy for a healThY Heart	Not yet recruiting	Heart Failure	KU Leuven|Hasselt University|University Hospital, Antwerp|University Ghent|Universitaire Ziekenhuizen Leuven	Not Applicable	9-Feb-21	https://ClinicalTrials.gov/show/NCT04745013
NCT04735484	Spinal Balance With Wearables - Case-control	Not yet recruiting	Adolescent Idiopathic Scoliosis	University College, London|Royal National Orthopaedic Hospital NHS Trust		3-Feb-21	https://ClinicalTrials.gov/show/NCT04735484
NCT04746807	Barriers to Physical Activity in People With MS	Completed	Multiple Sclerosis	University of Zurich|Dr. Roman Gonzenbach, Kliniken Valens		10-Feb-21	https://ClinicalTrials.gov/show/NCT04746807
NCT04702035	Walking Pattern Characteristics in Normal Pressure Hydrocephalus	Recruiting	Idiopathic Normal Pressure Hydrocephalus (INPH)	University of Zurich|ETH Zurich	Not Applicable	8-Jan-21	https://ClinicalTrials.gov/show/NCT04702035
NCT04692974	Cognitive Frailty in Older Adults: The Role of Technology in Physical Activity Enhancement	Recruiting	Mild Cognitive Impairment|Frailty	National University, Singapore|Sengkang General Hospital	Not Applicable	5-Jan-21	https://ClinicalTrials.gov/show/NCT04692974
NCT04715555	A Study of the Acceptability and Performance of Wearables for Atrial Fibrillation Screening in Older Adults	Not yet recruiting	Atrial Fibrillation|Paroxysmal Atrial Fibrillation	University of Cambridge|City, University of London|University of Leicester		20-Jan-21	https://ClinicalTrials.gov/show/NCT04715555
NCT04714905	Better Understanding the Metamorphosis of Pregnancy (BUMP)	Recruiting	Pregnancy Related|Pregnancy Early|Wearables	4YouandMe|Sema4|Evidation Health|Vector Institute of Artificial Intelligence|Cambridge Cognition Ltd|Bodyport Inc.		20-Jan-21	https://ClinicalTrials.gov/show/NCT04714905
NCT04713111	Stress and Recovery in Frontline COVID-19 Workers	Completed	Covid19|Stress|Wearables	4YouandMe|Center for International Emergency Medical Services|Evidation Health|Vector Institute for Artificial Intelligence|Cambridge Cognition Ltd|Bill and Melinda Gates Foundation	Not Applicable	19-Jan-21	https://ClinicalTrials.gov/show/NCT04713111
NCT04678193	COVID-19 Risk Assessment for Hospitalization Outcomes and Epidemiology Efficacy	Recruiting	Covid19	Aventyn, Inc.|Intel Corporation|Abrazo Health Network|Karolinska Institutet|ASU College of Health Solutions		21-Dec-20	https://ClinicalTrials.gov/show/NCT04678193
NCT04669574	Assessing Sleep and Circadian Rhythms in Primary Brain Tumors Patients	Enrolling by invitation	Sleep Circadian Rhythms|Chronodisruption	National Cancer Institute (NCI)|National Institutes of Health Clinical Center (CC)		17-Dec-20	https://ClinicalTrials.gov/show/NCT04669574
NCT04632368	Targeting the Health Care Provider (HCP) Burnout Crisis During the COVID-19 Pandemic	Completed	Burnout, Professional|Stress, Psychological	Duke University	Not Applicable	17-Nov-20	https://ClinicalTrials.gov/show/NCT04632368
NCT04623047	Using Smart Watches to Detect and Monitor COVID-19	Not yet recruiting	Covid19	Duke University		10-Nov-20	https://ClinicalTrials.gov/show/NCT04623047
NCT04577573	Cognitive-based Prosthetics to Improve Grasp and Reaching After SCI	Recruiting	Spinal Cord Injuries|Hand Weakness	VA Office of Research and Development|Stevens Institute of Technology	Not Applicable	8-Oct-20	https://ClinicalTrials.gov/show/NCT04577573
NCT04579159	Case-finding Study to Detect and Quantify Episodes of Absolute Arrhythmia Using an Automated, Wearable Monitoring System	Recruiting	Atrial Arrhythmia	Atrial Fibrillation Network|Daiichi Sankyo Europe, GmbH, a Daiichi Sankyo Company|Preventicus GmbH|Corsano/ MMT|Getemed Medizin- und Informationstechnik	Not Applicable	8-Oct-20	https://ClinicalTrials.gov/show/NCT04579159
NCT04605965	WEAICOR: Wearables to Investigate the Long Term Cardiovascular and Behavioral Impacts of COVID-19	Active, not recruiting	Covid19|Cardiovascular Complication|Behavioral Changes	Tulane University|Biostrap		28-Oct-20	https://ClinicalTrials.gov/show/NCT04605965
NCT04591132	Technology-based Analysis of Movement Disorders	Not yet recruiting	Movement Disorders	University College, London	Not Applicable	19-Oct-20	https://ClinicalTrials.gov/show/NCT04591132
NCT04584021	Use of Wearable Devices to Assess the Impact of Stress in Workers' Life Quality	Completed	Stress Disorder|Burnout, Professional|Sleep Disorder|Quality of Life|Anxiety State	Universidade da Coruña|Center on Information and Communication Technologies|Universidade do Porto		12-Oct-20	https://ClinicalTrials.gov/show/NCT04584021
NCT04312763	A Validation of the Functional Low-Vision Observer Rated Assessment (FLORA-20) for Profoundly Blind Individuals	Suspended	Blindness, Acquired	Jessy Dorn|Boston Biomedical Associates|Second Sight Medical Products		18-Mar-20	https://ClinicalTrials.gov/show/NCT04312763
NCT04568408	Validation of the Quality of Sleep Data for Xiaomi Domestic Wristbands	Recruiting	Sleep Disorder	Universidade da Coruña|Center on Information and Communication Technologies|IMQ San Rafael		29-Sep-20	https://ClinicalTrials.gov/show/NCT04568408
NCT04563572	Determine AF Burden With PPG Trial - Detection and Quantification of Episodes of Atrial Fibrillation	Recruiting	Paroxysmal Atrial Fibrillation	University Hospital, Basel, Switzerland|Preventicus GmbH|Manufacture Modules Technologies SA|GETEMED GmbH|Eurostars	Not Applicable	24-Sep-20	https://ClinicalTrials.gov/show/NCT04563572
NCT04548895	Non-invasive Biometric Monitoring in Nursing Homes to Fight COVID-19	Completed	Covid19|Community-Acquired Respiratory Tract Infection	Health Stream Analytics, LLC		16-Sep-20	https://ClinicalTrials.gov/show/NCT04548895
NCT04518566	Empowering Patients With Chronic Disease Using Profiling and Targeted Feedbacks Delivered Through Wearable Device	Recruiting	Diabetes Mellitus, Type 2	Singapore General Hospital|National University, Singapore|SingHealth Polyclinics|Duke-NUS Graduate Medical School	Not Applicable	19-Aug-20	https://ClinicalTrials.gov/show/NCT04518566
NCT04450368	Clinical Feasibility of a Non-invasive Wearable Acoustic Device for Measuring Air Trapping in COPD	Not yet recruiting	COPD|COPD Exacerbation	Respira Labs, Inc|El Camino Health|Palo Alto Medial Foundation		29-Jun-20	https://ClinicalTrials.gov/show/NCT04450368
NCT04413032	DreaMS - Digital Biomarkers for Multiple Sclerosis	Completed	Multiple Sclerosis	Research Center for Clinical Neuroimmunology and Neuroscience Basel	Not Applicable	2-Jun-20	https://ClinicalTrials.gov/show/NCT04413032
NCT04337398	Exercise in Severe Mental Illness. The PsychiActive Project 2.0	Recruiting	Exercise Therapy|Severe Mental Illness	Universidad Pablo de Olavide	Not Applicable	7-Apr-20	https://ClinicalTrials.gov/show/NCT04337398
NCT04359238	activeDCM - Interventional Clinical Trial of Individualized Activity and Exercise Programs to Improve Outcome in Dilated Cardiomyopathy Guided by Longitudinal Biosensing With Apple Watch	Not yet recruiting	Cardiomyopathy, Dilated|Heart Failure	University Hospital Heidelberg|Apple Inc.|The German Heart Foundation|Informatics for Life|e-Cardiology|German Cardiac Society|Deutsches Zentrum für Herz-Kreislauf-Forschung (DZHK)	Not Applicable	24-Apr-20	https://ClinicalTrials.gov/show/NCT04359238
NCT04361877	Cardiovascular Prevention During COVID-19 Pandemic Lockdown in Young Adults (COLA Trial)	Completed	Cardiovascular Prevention Behaviour	LMU Klinikum		24-Apr-20	https://ClinicalTrials.gov/show/NCT04361877
NCT04257344	Use of Wearables for Early Detection of Complications After Major Acute Abdominal Surgery	Completed	Surgery--Complications|Abdomen Disease	Zealand University Hospital		6-Feb-20	https://ClinicalTrials.gov/show/NCT04257344
NCT04262544	An Innovative Mobile Health Intervention to Improve Self-care in Patients With Heart Failure	Recruiting	Heart Failure	University of Illinois at Chicago|National Institute of Nursing Research (NINR)|Indiana University|Rush University Medical Center	Not Applicable	10-Feb-20	https://ClinicalTrials.gov/show/NCT04262544
NCT04245800	Home Testing of Respiratory Illness	Completed	Influenza -Like Illness|Influenza A|Influenza Type B|Respiratory Viral Infection|Respiratory Tract Infections	Evidation Health|Audere|University of Washington|Biomedical Advanced Research and Development Authority		29-Jan-20	https://ClinicalTrials.gov/show/NCT04245800
NCT04240353	RECEIVER: Digital Service Model for Chronic Obstructive Pulmonary Disease (COPD)	Active, not recruiting	Chronic Obstructive Pulmonary Disease	NHS Greater Glasgow and Clyde|University of Glasgow		27-Jan-20	https://ClinicalTrials.gov/show/NCT04240353
NCT04238000	Cerebellar rTMS Theta Burst for Dual-task Walking in Parkinson's Disease	Recruiting	Parkinson|Parkinson Disease|Gait Disorders, Neurologic|Parkinsonism|Gait, Festinating	Fondazione Europea di Ricerca Biomedica Ferb Onlus|University of Kiel|Università degli Studi di Brescia	Not Applicable	23-Jan-20	https://ClinicalTrials.gov/show/NCT04238000
NCT04183010	MyHeart Counts: Stanford Mobile Cardiovascular Health Study 3.0	Not yet recruiting	Cardiovascular Health	Stanford University|Google LLC.	Not Applicable	2-Dec-19	https://ClinicalTrials.gov/show/NCT04183010
NCT04065243	Experimental Overfeeding in Humans	Recruiting	Overfed|Obesity	University of Copenhagen	Not Applicable	22-Aug-19	https://ClinicalTrials.gov/show/NCT04065243
NCT03991650	Monitoring Telemedicine Platform in Patients With Anxiety Symptoms and Alcohol Use Disorder	Unknown status	Anxiety Disorders|Alcohol Use Disorder|Depressive Disorder	humanITcare|Hospital Clinic of Barcelona|European Institute of Innovation and Technology		19-Jun-19	https://ClinicalTrials.gov/show/NCT03991650
NCT03874039	Sweat and Gas Sensor for Healthy Skin and Atopic Dermatitis	Recruiting	Healthy Adults|Atopic Dermatitis|Wearables|Sweat Sensor|Gas Sensor	Northwestern University		14-Mar-19	https://ClinicalTrials.gov/show/NCT03874039
NCT03834974	Social Media Indoor Tanning Study	Completed	Skin Cancer	University of Connecticut|National Cancer Institute (NCI)	Not Applicable	8-Feb-19	https://ClinicalTrials.gov/show/NCT03834974
NCT03857061	A Wearable and a Self-management Application for Chronic Obstructive Pulmonary Disease (COPD) Patients at Home	Active, not recruiting	Pulmonary Disease, Chronic Obstructive	University Health Network, Toronto|University of Toronto|Samsung Electronics		27-Feb-19	https://ClinicalTrials.gov/show/NCT03857061
NCT03770858	Wearable Skin Sensors to Assess Nocturnal Scratch Behavior	Recruiting	Atopic Dermatitis	Northwestern University|Pfizer		10-Dec-18	https://ClinicalTrials.gov/show/NCT03770858
NCT03737149	A Prospective Multicenter Longitudinal Cohort Study of the Mymobility Platform	Recruiting	Osteoarthritis, Knee|Osteoarthritis, Hip	Zimmer Biomet	Not Applicable	9-Nov-18	https://ClinicalTrials.gov/show/NCT03737149
NCT03646435	Use of Wearables in Hospitalized General Medicine Patients	Completed	Hospitalizations	University Health Network, Toronto	Not Applicable	24-Aug-18	https://ClinicalTrials.gov/show/NCT03646435
NCT03635723	Breast: Recovery After Axillary Node Clearance - Evaluating Limbs With E-Technology (the BRACELET Study)	Recruiting	Breast Cancer|Mobility Limitation	Imperial College London		17-Aug-18	https://ClinicalTrials.gov/show/NCT03635723
NCT03580642	Decision Support System for Stroke Survivors	Unknown status	Telerehabilitation|Stroke|Life Style	Biocruces Bizkaia Health Research Institute	Not Applicable	9-Jul-18	https://ClinicalTrials.gov/show/NCT03580642
NCT03553979	Grip&Health: Behavioural Intervention to Reduce Smoking, Stress and Improve Financial Health in Low-SES in Rotterdam	Unknown status	Smoking Cessation|Smoking, Cigarette|Smoking|Stress|Stress, Psychological|Health Behavior|Smoking, Tobacco	Erasmus Medical Center|Indigo Rijnmond, the Netherlands|Avant Sanare, The Netherlands|Erasmus University College, The Netherlands	Not Applicable	12-Jun-18	https://ClinicalTrials.gov/show/NCT03553979
NCT03504813	Technologies for Participatory Medicine and Health Promotion in the Elderly Population	Completed	Aging|Age Problem	Universidade da Coruña|Geriatros|Center on Information and Communication Technologies|Instituto de Investigacion Biomedica de A Coruna|Aldaba|Cobián Clinic	Not Applicable	20-Apr-18	https://ClinicalTrials.gov/show/NCT03504813
NCT03461549	Pressure and Temperature Sensor for Therapeutic Compression Garments	Recruiting	Healthy Adults|Venous Leg Ulcer	Northwestern University|Wearifi, Inc.		12-Mar-18	https://ClinicalTrials.gov/show/NCT03461549
NCT03420677	Enhancement of Sleep With Wearables	Completed	Sleep	Swiss Federal Institute of Technology	Not Applicable	5-Feb-18	https://ClinicalTrials.gov/show/NCT03420677
NCT03386773	Reporting Patient Generated Health Data and Patient Reported Outcomes With Health Information Technology	Active, not recruiting	Obesity	Denver Health and Hospital Authority|Agency for Healthcare Research and Quality (AHRQ)	Not Applicable	29-Dec-17	https://ClinicalTrials.gov/show/NCT03386773
NCT03354871	Developing Models for Fatigue Monitoring in Obstetrics and Gyne- Cology Residents Using Wearables	Unknown status	Fatigue	Hillel Yaffe Medical Center|International Business Machines (IBM)		28-Nov-17	https://ClinicalTrials.gov/show/NCT03354871
NCT03351712	mACTonHEALTH: Psychological Flexibility and Activity Tracker - Protocol	Recruiting	Health Behavior	Istituto Auxologico Italiano	Not Applicable	24-Nov-17	https://ClinicalTrials.gov/show/NCT03351712
NCT03253406	Health Wearables and College Student Health	Completed	Behavior Change|Physical Activity|Young Adults|Technology|Intervention	University of Minnesota	Not Applicable	17-Aug-17	https://ClinicalTrials.gov/show/NCT03253406
NCT03169179	Physical Activity Wearables in the Police Force: The PAW-Force Trial	Completed	Physical Activity|Health Behavior	University of Exeter|Devon and Cornwall Police|Dorset Police	Not Applicable	30-May-17	https://ClinicalTrials.gov/show/NCT03169179
NCT03090321	MyHeart Counts Cardiovascular Health Study	Recruiting	Cardiovascular Health	Stanford University	Not Applicable	24-Mar-17	https://ClinicalTrials.gov/show/NCT03090321
NCT03061357	Physical Activity Intervention Among College Students	Completed	Physical Activity	Texas Tech University	Not Applicable	23-Feb-17	https://ClinicalTrials.gov/show/NCT03061357
NCT03037619	Fitbit and Social Support in Knee Replacement Patients & Buddies	Completed	Arthroplasty, Replacement, Knee	University of South Carolina	Not Applicable	31-Jan-17	https://ClinicalTrials.gov/show/NCT03037619
NCT02956343	SmartWATCHes for Detection of Atrial Fibrillation	Completed	Atrial Fibrillation	University Hospital, Basel, Switzerland|University Hospital Greifswald		6-Nov-16	https://ClinicalTrials.gov/show/NCT02956343
NCT02737878	Reshaping the Path of Mild Cognitive Impairment by Refining Exercise Prescription	Recruiting	Mild Cognitive Impairment	University of British Columbia	Not Applicable	14-Apr-16	https://ClinicalTrials.gov/show/NCT02737878
NCT02818244	Accuracy of Commercially Available Heart Rate Monitors II	Completed	Healthy	The Cleveland Clinic	Not Applicable	29-Jun-16	https://ClinicalTrials.gov/show/NCT02818244
NCT02698150	Remote Monitoring of Patients With Functional Mitral Regurgitation Undergoing Mitraclip Transcatheter Repair	Unknown status	Mitral Regurgitation|Heart Failure	Azienda Ospedaliero, Ferrarotto Alessi|Abbott Medical Devices		3-Mar-16	https://ClinicalTrials.gov/show/NCT02698150
